# Supplementary material for: Morphofunctional Spaces from the Astragalus: Exploring Angular Excursions and Mechanical Efficiency in Caraguatypotherium munozi (Notoungulata, Mesotheriidae)
Source: Biology (Basel). 2025 Sep 18;14(9):1290. doi: 10.3390/biology14091290 (PMC12467849; doi:10.3390/biology14091290)
Supplement: Supplementary file 1 [file biology-14-01290-s001.zip › Supplementary file 1.xlsx]

## Sheet: Astragalus dataset
Supplementary file 1.Osteological measurements, functional indices, and estimated body mass of astragali from 38 extant mammals and mesotheriid species (Caraguatypotherium munozi and Trachytherus spegazzinianus). Measurements include: astragalar maximum width within the trochlea (AMWT), astragalar navicular surface length (ANSL), astragalar tibial tarsal angle (ATTA; also referred to as the Head …																												Normalized linear dimensions were computed as LTL_norm = LTL/AMWT, MTL_norm = MTL/AMWT, and ANSL_norm = ANSL/AMWT (AMWT = astragalar maximum width of the trochlea). Relative articular proportions were calculated with respect to the total articular area (TAA = ATAA + ANAA + ACAA), i.e., ATAA_rel = ATAA/TAA, ANAA_rel = ANAA/TAA, and ACAA_rel = ACAA/TAA. The astragalar tibial–tarsal angle (ATTA_angl…
ID	Order	Family	Specie	Source of origin	BM (Kg)	Li1 (AMWT)	r1	BMe average	BMe-LL	BMe-UL	Posture	Body mass	Top speed	Locomotor Habit	LTL [mm]	MTL [mm]	ATAA [mm2]	ANAA [mm2]	AMWT [mm]	ANSL [mm]	ATTA [angle]	ACAA [mm2]	TDI	NFP	TRAA	NRAA	CRAA	LTL_norm	MTL_norm	ANSL_norm	ATAA_rel	ANAA_rel	ACAA_rel	ATTA_angle	LTL_z	MTL_z	ANSL_z	ATAA_z	ANAA_z	ACAA_z	ATTA_z	TDI_z	NFP_z	TRAA_z	NRAA_z	CRAA_z
1	†Notoungulata	Mesotheriidae	Caraguatypotherium munozi†	Laboratorio de Macropaleontología, Universidad Austral de Chile (UACh); internal label “PTY-050” (uncatalogued)		17.82	10.1112	24.6176	17.339	34.9515					24.56	16.7	345	19	17.82	11.79	152	301.3	2.57109	1.61154	0.518563	0.0285585	0.452878	1.91875	1.30469	0.921094	0.518563	0.0285585	0.452878	152	2.16474	0.611939	0.506869	-0.249375	-1.35376	1.39925	0.26716	1.71004	-0.600047	-0.249375	-1.35376	1.39925
2	†Notoungulata	Mesotheriidae	Trachytherus spegazzinianus†	Literature — UF 172437 (Shockey 2007 [17])		16.22	9.84884	18.9363	13.3375	26.8854					25.5	19.2	414	27	16.22	17.97	144.5	341	1.94352	1.5025	0.529412	0.0345269	0.436061	1.41196	1.06312	0.995017	0.529412	0.0345269	0.436061	144.5	0.575994	-0.203963	0.911159	-0.139505	-1.28036	1.22456	-0.118754	0.336138	-0.620434	-0.139505	-1.28036	1.22456
3	Artiodactyla	Cervidae	Pudu puda	Laboratorio de Anatomía Comparada, UACh - uncatalogued	9.6	11.176	8.81	6.70092	4.7197	9.51382	Unguligrade	Medium	Slow	Cursorial	18.2	17.8	122.26	52.59	11.176	11.34	172	99.8	2.42484	4.63757	0.445148	0.19148	0.363372	1.62849	1.5927	1.01467	0.445148	0.19148	0.363372	172	1.2548	1.58472	1.01867	-0.992878	0.649819	0.469497	1.29627	1.38986	-0.0342307	-0.992878	0.649819	0.469497
4	Artiodactyla	Bovidae	Bos taurus	Laboratorio de Anatomía Comparada, UACh - uncatalogued	800	47.692	12.8568	383.397	270.04	544.338	Unguligrade	Very large	Slow	Cursorial	71.8	66.1	1467.9	1152.3	47.692	49.6	173	1388.4	2.19848	23.2319	0.366188	0.287457	0.346355	1.50549	1.38598	1.04001	0.366188	0.287457	0.346355	173	0.869214	0.886499	1.15721	-1.79255	1.83013	0.292741	1.34772	0.894306	3.44259	-1.79255	1.83013	0.292741
5	Artiodactyla	Bovidae	Capra aegagrus hircus	BoneID (FLMNH-EA-Cat.-No.-Z7954) [SF1a]	30	20	10.4331	33.9654	23.923	48.2233	Unguligrade	Large	Medium	Scansorial	34.38	32	349	207	20	18.3	175.9	246	2.519	11.3115	0.435162	0.258105	0.306733	1.719	1.6	0.915	0.435162	0.258105	0.306733	175.9	1.53854	1.60938	0.473541	-1.09401	1.46916	-0.118835	1.49694	1.596	1.21368	-1.09401	1.46916	-0.118835
6	Artiodactyla	Suidae	Sus scrofa domestica	BoneID (FLMNH-EA-Cat.-No.-Z2636) [SF1a]	699.9	40.866	12.426	249.203	175.522	353.812	Unguligrade	Very large	Slow	Cursorial	61	54	1060	557	40.866	42.113	160.5	879	2.15338	13.2263	0.424679	0.223157	0.352163	1.49268	1.32139	1.03051	0.424679	0.223157	0.352163	160.5	0.829056	0.668359	1.1053	-1.20017	1.03938	0.353073	0.70453	0.795566	1.57172	-1.20017	1.03938	0.353073
7	Artiodactyla	Cervidae	Odocoileus virginianus	BoneID - uncatalogued [SF1a]	68	22.768	10.7946	48.7577	34.3418	69.225	Unguligrade	Large	Medium	Cursorial	37.97	34.9	443	229	22.768	23.36	177.2	453	2.43412	9.80308	0.393778	0.203556	0.402667	1.66769	1.53285	1.026	0.393778	0.203556	0.402667	177.2	1.37769	1.38259	1.08062	-1.51313	0.798322	0.877676	1.56383	1.41017	0.931634	-1.51313	0.798322	0.877676
8	Artiodactyla	Suidae	Sus scrofa [jabalí]	BoneID (FLMNH-EA-Cat.-No.-8137) [SF1a]	90	21.743	10.6661	42.8793	30.2014	60.8791	Unguligrade	Large	Medium	Cursorial	44.5	41.12	459	269	21.743	16.7	172.2	234	2.99223	16.1078	0.477131	0.279626	0.243243	2.04664	1.89118	0.768063	0.477131	0.279626	0.243243	172.2	2.56565	2.59287	-0.330068	-0.668976	1.73382	-0.778339	1.30656	2.632	2.11051	-0.668976	1.73382	-0.778339
9	Artiodactyla	Bovidae	Ovis aries	BoneID (FLMNH-EA-Cat.-No.-Z6460) [SF1a]	100	20.457	10.4961	36.1745	25.479	51.3597	Unguligrade	Large	Slow	Cursorial	33	31.11	335	208	20.457	16	164	59.8	2.37352	13	0.55574	0.345056	0.0992037	1.61314	1.52075	0.782128	0.55574	0.345056	0.0992037	164	1.20668	1.34171	-0.253145	0.127131	2.53847	-2.27455	0.884624	1.2775	1.5294	0.127131	2.53847	-2.27455
10	Carnivora	Canidae	Canis latrans	BoneID (FLMNH-EA-Cat.-No.-Z6696) [SF1a]	15	16.424	9.8837	19.6081	13.8107	27.8391	Digitigrade	Medium	Fast	Terrestrial	16	15	221	40	16.424	11.4	155	74	1.43083	3.50877	0.659701	0.119403	0.220896	0.974184	0.913298	0.694106	0.659701	0.119403	0.220896	155	-0.796401	-0.710009	-0.734546	1.18	-0.236572	-1.01048	0.421526	-0.78626	-0.245296	1.18	-0.236572	-1.01048
11	‎Carnivora	Felidae	Felis catus	BoneID - uncatalogued [SF1a]	5	8.59	8.07602	3.21641	2.26543	4.56658	Digitigrade	Medium	Medium	Terrestrial	11.29	12.66	92	23.46	8.59	8.45	138	52	2.05122	2.77633	0.549385	0.140093	0.310522	1.31432	1.47381	0.983702	0.549385	0.140093	0.310522	138	0.269896	1.18315	0.849278	0.0627715	0.0178724	-0.0794797	-0.453213	0.57192	-0.38225	0.0627715	0.0178724	-0.0794797
12	‎Carnivora	Felidae	Lynx rufus	BoneID - uncatalogued [SF1a]	8.6	13.238	9.28224	10.7455	7.56844	15.2562	Digitigrade	Medium	Fast	Terrestrial	23.6	23.2	170	18.44	13.238	13.5	142	76	2.65901	1.36593	0.642868	0.0697323	0.2874	1.78275	1.75253	1.01979	0.642868	0.0697323	0.2874	142	1.73838	2.12456	1.04666	1.00951	-0.847413	-0.319661	-0.247392	1.90252	-0.645972	1.00951	-0.847413	-0.319661
13	‎Carnivora	Mustelidae	Lontra canadensis	BoneID (CofC-Osteological-Collection-0009) [SF1a]	8.1	10.55	8.64924	5.70578	4.01879	8.10094	Plantigrade	Medium	Slow	Terrestrial	11.9	10	96.2	20.9	10.55	9	119	66	1.6019	2.32222	0.525396	0.114145	0.360459	1.12796	0.947867	0.853081	0.525396	0.114145	0.360459	119	-0.314318	-0.593247	0.134899	-0.180175	-0.30123	0.439241	-1.43086	-0.411763	-0.467161	-0.180175	-0.30123	0.439241
14	‎Carnivora	Felidae	Puma concolor	BoneID (FLMNH-collection-30431) [SF1a]	75	25.64	11.1259	67.9104	47.8317	96.4176	Digitigrade	Large	Fast	Scansorial	28	23	567	103	25.64	17	145.31	225	1.54056	6.05882	0.63352	0.115084	0.251397	1.09204	0.897036	0.663027	0.63352	0.115084	0.251397	145.31	-0.42692	-0.764934	-0.904524	0.91484	-0.289688	-0.693645	-0.0770752	-0.546038	0.23152	0.91484	-0.289688	-0.693645
15	‎Carnivora	Canidae	Canis lupus familiaris	BoneID - uncatalogued [SF1a]	25	20.753	10.5362	37.6533	26.5205	53.4592	Digitigrade	Medium	Fast	Terrestrial	23	19	377	44	20.753	14.39	150	143	1.56604	3.05768	0.66844	0.0780142	0.253546	1.10827	0.91553	0.693394	0.66844	0.0780142	0.253546	150	-0.376041	-0.702468	-0.738443	1.26849	-0.745564	-0.671318	0.16425	-0.490262	-0.329643	1.26849	-0.745564	-0.671318
16	‎Carnivora	Canidae	Urocyon cinereoargenteus	BoneID - uncatalogued [SF1a]	4	8.973	8.19768	3.63251	2.55851	5.15736	Digitigrade	Medium	Fast	Scansorial	10.58	10.36	80.5	13.7	8.973	8.6	140.2	33	1.75638	1.59302	0.632862	0.107704	0.259434	1.17909	1.15457	0.958431	0.632862	0.107704	0.259434	140.2	-0.154027	0.104923	0.711068	0.908177	-0.380439	-0.610157	-0.340012	-0.0735593	-0.603509	0.908177	-0.380439	-0.610157
17	‎Carnivora	Procyonidae	Potos flavus	Literature — MNHN CG 1995-957 (Fabre et al., 2014 [SF1b])	3	6.657	7.36502	1.57975	1.11267	2.24289	Digitigrade	Medium	Slow	Arboreal	8.67	8	49	18.4	6.657	5.62	136	25	1.90326	3.27402	0.530303	0.199134	0.270563	1.30239	1.20174	0.844224	0.530303	0.199134	0.270563	136	0.232495	0.264235	0.0864619	-0.130479	0.743949	-0.494556	-0.556124	0.247995	-0.289191	-0.130479	0.743949	-0.494556
18	‎Carnivora	Mustelidae	Taxidea taxus	Literature — NMB 9783 (Fabre et al., 2014 [SF1b])	8.6	14.222	9.48221	13.1242	9.24381	18.6334	Digitigrade	Medium	Slow	Terrestrial	11.822	9.887	123	32	14.222	8	134.5	45	1.17884	4	0.615	0.16	0.225	0.831247	0.695191	0.562509	0.615	0.16	0.225	134.5	-1.2445	-1.44668	-1.45426	0.727284	0.262683	-0.967841	-0.633307	-1.33793	-0.153445	0.727284	0.262683	-0.967841
19	‎Carnivora	Felidae	Felis silvestris	Literature — MNCN 21536 (Fabre et al., 2014 [SF1b])	4	12.067	9.02393	8.29936	5.84553	11.7832	Digitigrade	Medium	Medium	Scansorial	14.6	12.1	130	22	12.067	8.6	163	63	1.71128	2.55814	0.604651	0.102326	0.293023	1.20991	1.00273	0.712687	0.604651	0.102326	0.293023	163	-0.0574137	-0.407928	-0.632923	0.622477	-0.446587	-0.261248	0.833168	-0.172297	-0.423048	0.622477	-0.446587	-0.261248
20	Dermoptera	Cynocephalidae	Cynocephalus volans	Literature — YPM 963 (Fabre et al., 2014 [SF1b])	1.5	6.812	7.42921	1.68448	1.18644	2.39159	Plantigrade	Medium	Slow	Arboreal	7.4	6.8	35	18	6.812	6.981	143	20	1.58544	2.57843	0.479452	0.246575	0.273973	1.08632	0.998238	1.02481	0.479452	0.246575	0.273973	143	-0.444869	-0.423115	1.0741	-0.645469	1.32737	-0.459137	-0.195937	-0.447794	-0.419255	-0.645469	1.32737	-0.459137
21	Didelphimorphia	Didelphidae	Didelphis marsupialis	Literature — MNHN CG 2003-15 (Fabre et al., 2014 [SF1b])	1.5	3.339	5.44062	0.230585	0.162409	0.327379	Digitigrade	Medium	Slow	Terrestrial	1.984	1.732	2.46	0.459	3.339	1.155	158	1.25	0.853549	0.397403	0.59007	0.110098	0.299832	0.59419	0.518718	0.345912	0.59007	0.110098	0.299832	158	-1.98765	-2.04273	-2.63885	0.474803	-0.350998	-0.190521	0.575892	-2.05007	-0.82707	0.474803	-0.350998	-0.190521
22	Diprotodontia	Vombatidae	Vombatus ursinus	Literature — MNHN CG 1972-148 (Fabre et al., 2014 [SF1b])	28	14.93	9.61771	15.0285	10.5851	21.3372	Plantigrade	Medium	Medium	Terrestrial	9.31	9.5	65	19	14.93	6.7	167	19	0.941728	2.83582	0.631068	0.184466	0.184466	0.623577	0.636303	0.448761	0.631068	0.184466	0.184466	167	-1.89553	-1.64558	-2.07636	0.890011	0.563562	-1.38889	1.03899	-1.85703	-0.371127	0.890011	0.563562	-1.38889
23	Diprotodontia	Macropodidae	Dendrolagus inustus	Literature — MNHN CG 1930-484 (Fabre et al., 2014 [SF1b])	11	10.817	8.71894	6.1177	4.30891	8.68577	Plantigrade	Medium	Slow	Arboreal	10.23	9.61	88	26	10.817	8	113.3	22.4	1.38994	3.25	0.645161	0.190616	0.164223	0.945734	0.888416	0.739577	0.645161	0.190616	0.164223	113.3	-0.885591	-0.794047	-0.485865	1.03274	0.639191	-1.59916	-1.72416	-0.87578	-0.293682	1.03274	0.639191	-1.59916
24	Primates	Hominidae	Homo sapiens	BoneID - uncatalogued [SF1a]	70	28.917	11.4614	94.9774	66.896	134.847	Plantigrade	Large	Medium	Cursorial	33	26.5	879	191	28.917	27.2	157	618	1.59941	7.02206	0.520735	0.113152	0.366114	1.1412	0.916416	0.940623	0.520735	0.113152	0.366114	157	-0.272827	-0.699476	0.613677	-0.227383	-0.313449	0.497982	0.524437	-0.417215	0.411629	-0.227383	-0.313449	0.497982
25	Primates	Lorisidae	Loris tardigradus	Literature — HTB 750 (Fabre et al., 2014 [SF1b])	0.24	4.422	6.22411	0.504771	0.355528	0.716663	Plantigrade	Small	Slow	Arboreal	3.544	3.61	13.8	4.69	4.422	3.983	156	4.079	1.20963	1.1775	0.611458	0.207807	0.180735	0.801447	0.816373	0.900724	0.611458	0.207807	0.180735	156	-1.33792	-1.03738	0.395463	0.691415	0.850607	-1.42765	0.472982	-1.27052	-0.681204	0.691415	0.850607	-1.42765
26	Primates	Lemuridae	Eulemur fulvus	Literature — DPC-095 (Fabre et al., 2014 [SF1b])	3	7.476	7.68863	2.18337	1.53783	3.0999	Plantigrade	Medium	Slow	Arboreal	8.614	7.886	48	12.9	7.476	5.467	145	21.1	1.67964	2.35961	0.585366	0.157317	0.257317	1.15222	1.05484	0.731273	0.585366	0.157317	0.257317	145	-0.23827	-0.231932	-0.531275	0.427166	0.229689	-0.632146	-0.0930263	-0.241559	-0.46017	0.427166	0.229689	-0.632146
27	Primates	Galagidae	Galago moholi	Literature — HTB 747 (Fabre et al., 2014 [SF1b])	0.2	4.106	6.01732	0.410478	0.289114	0.582787	Plantigrade	Small	Slow	Arboreal	4.6	3.7	11.5	3.54	4.106	3	148	6.45	1.57087	1.18	0.535133	0.164728	0.30014	1.12031	0.90112	0.730638	0.535133	0.164728	0.30014	148	-0.338302	-0.751138	-0.53475	-0.0815678	0.320825	-0.187326	0.0613395	-0.479681	-0.680737	-0.0815678	0.320825	-0.187326
28	Primates	Cebidae	Saimiri sciureus	Literature — SBU uncataloged (Fabre et al., 2014 [SF1b])	1	6.44	7.27259	1.44028	1.01444	2.04488	Plantigrade	Medium	Slow	Arboreal	7.74	8.3	35.37	4.744	6.44	4.46	144	17.3	1.84627	1.06368	0.616052	0.0826279	0.30132	1.20186	1.28882	0.692547	0.616052	0.0826279	0.30132	144	-0.0826434	0.558345	-0.743076	0.737936	-0.688825	-0.175062	-0.144482	0.123238	-0.702488	0.737936	-0.688825	-0.175062
29	Primates	Tarsiidae	Tarsius syrichta	Literature — DPC-0127 (Fabre et al., 2014 [SF1b])	0.16	3.27	5.38238	0.217539	0.153221	0.308857	Plantigrade	Small	Medium	Arboreal	3.3	2.96	7.9	2.333	3.27	2.3	154	4.054	1.46177	1.01435	0.55295	0.163295	0.283754	1.00917	0.905199	0.703364	0.55295	0.163295	0.283754	154	-0.686709	-0.737363	-0.683915	0.0988789	0.303208	-0.357527	0.370071	-0.718523	-0.711711	0.0988789	0.303208	-0.357527
30	Rodentia	Castoridae	Castor canadensis	BoneID (FLMNH-23827) [SF1a]	27	15.256	9.67795	15.9617	11.2424	22.6621	Plantigrade	Medium	Fast	Terrestrial	14	14.6	191	32	15.256	9.3	131	83	1.39617	3.44086	0.624183	0.104575	0.271242	0.917672	0.957001	0.609596	0.624183	0.104575	0.271242	131	-0.973563	-0.562399	-1.19674	0.820284	-0.418922	-0.487503	-0.8134	-0.862141	-0.257995	0.820284	-0.418922	-0.487503
31	Scandentia	Tupaiidae	Tupaia glis	Literature — SBU uncataloged (Fabre et al., 2014 [SF1b])	0.19	2.729	4.87798	0.131364	0.0925247	0.186508	Plantigrade	Small	Slow	Arboreal	2.344	2.583	4.317	1.792	2.729	2.071	142	2.338	1.33217	0.865282	0.511069	0.212146	0.276785	0.858923	0.946501	0.758886	0.511069	0.212146	0.276785	142	-1.15774	-0.597863	-0.38026	-0.32527	0.903969	-0.429926	-0.247392	-1.00225	-0.739584	-0.32527	0.903969	-0.429926
32	Primates	Cercopithecidae	Papio cynocephalus	eSkeletons - uncatalogued [SF1c]	20	33	11.8298	137.277	96.6895	194.903	Plantigrade	Medium	Fast	Terrestrial	44	36	1135	564	33	36	140	967	1.87879	15.6667	0.425731	0.211553	0.362716	1.33333	1.09091	1.09091	0.425731	0.211553	0.362716	140	0.329505	-0.110113	1.4356	-1.18952	0.896671	0.462684	-0.350303	0.19442	2.02802	-1.18952	0.896671	0.462684
33	Primates	Hominidae	Homo sapiens	eSkeletons - uncatalogued [SF1c]	70	34.9	11.9859	160.474	113.027	227.837	Plantigrade	Large	Medium	Cursorial	38	31	1107	489	34.9	30.8	158	1272	1.53295	15.8766	0.385983	0.170502	0.443515	1.08883	0.888252	0.882521	0.385983	0.170502	0.443515	158	-0.43701	-0.794602	0.295914	-1.59207	0.391836	1.30199	0.575892	-0.562699	2.06728	-1.59207	0.391836	1.30199
34	Primates	Lorisidae	Nycticebus	eSkeletons - uncatalogued [SF1c]	1	3.2	5.32203	0.204799	0.144247	0.290769	Plantigrade	Medium	Slow	Arboreal	3.4	4.1	20	2.4	3.2	3.42	169	19	1.70312	0.701754	0.483092	0.057971	0.458937	1.0625	1.28125	1.06875	0.483092	0.057971	0.458937	169	-0.519537	0.532777	1.31441	-0.608608	-0.992051	1.46219	1.1419	-0.190148	-0.770161	-0.608608	-0.992051	1.46219
35	Primates	Hominidae	Pan troglodytes	eSkeletons - uncatalogued [SF1c]	50	17.26	10.0222	22.5201	15.8617	31.9736	Plantigrade	Large	Medium	Terrestrial	22.4	21.52	314	57	17.26	13.6	147	431	1.92121	4.19118	0.391521	0.0710723	0.537406	1.2978	1.24681	0.787949	0.391521	0.0710723	0.537406	147	0.218106	0.416465	-0.221312	-1.53598	-0.830934	2.27729	0.0098842	0.287281	-0.117698	-1.53598	-0.830934	2.27729
36	Primates	Cebidae	Saimiri oerstedii	eSkeletons - uncatalogued [SF1c]	0.6	5.3	6.72923	0.836507	0.589182	1.18765	Plantigrade	Small	Slow	Arboreal	7.5	6.4	29	5.7	5.3	4.84	140	19.34	2.01887	1.17769	0.53664	0.105477	0.357883	1.41509	1.20755	0.913208	0.53664	0.105477	0.357883	140	0.58582	0.283841	0.463738	-0.0663067	-0.407826	0.412485	-0.350303	0.501089	-0.68117	-0.0663067	-0.407826	0.412485
37	Primates	Cheirogaleidae	Microcebus rufus	eSkeletons - uncatalogued [SF1c]	0.1	17.964	10.1337	25.1764	17.7327	35.7449	Plantigrade	Small	Slow	Arboreal	23.4	19.8	271	50.2	17.964	14.3	143.2	288	1.85371	3.51049	0.444846	0.0824032	0.472751	1.30261	1.1022	0.796037	0.444846	0.0824032	0.472751	143.2	0.233175	-0.0719622	-0.17708	-0.995943	-0.691589	1.60568	-0.185646	0.139513	-0.244975	-0.995943	-0.691589	1.60568
38	Primates	Hominidae	Pongo abelii	eSkeletons - uncatalogued [SF1c]	88	33.53	11.8742	143.515	101.083	203.76	Plantigrade	Large	Slow	Terrestrial	29	25	577	84	33.53	17.5	156.5	604	1.2377	4.8	0.456126	0.0664032	0.47747	0.864897	0.745601	0.521921	0.456126	0.0664032	0.47747	156.5	-1.13901	-1.27642	-1.67624	-0.881698	-0.888354	1.6547	0.498709	-1.20908	-0.00385831	-0.881698	-0.888354	1.6547
39	Primates	Hominidae	Gorilla beringei	eSkeletons - uncatalogued [SF1c]	150	38	12.2232	203.461	143.305	288.869	Plantigrade	Very large	Medium	Terrestrial	44	40	1194	143	38	23	136.5	1190	1.68421	6.21739	0.472497	0.0565888	0.470914	1.15789	1.05263	0.605263	0.472497	0.0565888	0.470914	136.5	-0.220482	-0.239398	-1.22044	-0.715906	-1.00905	1.5866	-0.530396	-0.231556	0.26117	-0.715906	-1.00905	1.5866
40	Primates	Lemuridae	Varecia variegata	eSkeletons - uncatalogued [SF1c]	2.8	7.2	7.58371	1.96591	1.38466	2.79116	Plantigrade	Medium	Slow	Arboreal	9.4	7.7	63	19.5	7.2	6.471	141.23	52	1.84028	3.01344	0.468401	0.144981	0.386617	1.30556	1.06944	0.89875	0.468401	0.144981	0.386617	141.23	0.242424	-0.182611	0.384669	-0.757383	0.0779873	0.710961	-0.287013	0.110112	-0.337914	-0.757383	0.0779873	0.710961
References at the munscript
17. Shockey, B.J.; Croft, D.A.; Anaya, F. Analysis of function in the absence of extant functional homologues: A case study using mesotheriid notoungulates (Mammalia). Paleobiology 2007, 33, 227–247. https://doi.org/10.1666/05052.1
49. BoneID—Osteology Database (Search Portal). Available online: https://www.boneid.net/search/ (accessed on 7 October 2024)
50. Fabre, A.-C.; Cornette, R.; Perrard, A.; Boyer, D.M.; Prasad, G.V.R.; Hooker, J.J.; Goswami, A. A three-dimensional morphometric analysis of the locomotory ecology of Deccanolestes, a eutherian mammal from the Late Cretaceous of India. J. Vert. Paleontol. 2014, 34, 146–156. https://doi.org/10.1080/02724634.2013.789437.
51. eSkeletons—Talus. Available online: https://www.eskeletons.org/compant (accessed on 28 February 2024)
