# Supplementary material for: Morphofunctional Spaces from the Astragalus: Exploring Angular Excursions and Mechanical Efficiency in Caraguatypotherium munozi (Notoungulata, Mesotheriidae)
Source: Biology (Basel). 2025 Sep 18;14(9):1290. doi: 10.3390/biology14091290 (PMC12467849; doi:10.3390/biology14091290)
Supplement: Supplementary file 1 [file biology-14-01290-s001.zip › Supplementary file 2.xlsx]

## Sheet: Hoja1
Supplementary file 2. Principal component analyses (PCA) of astragalar variables in mesotheriids and 38 extant mammals: species morphospace positions, eigenvalues, and variable loadings. This table provides the morphospace coordinates (principal component scores) for each species, showing their relative position in the PCA plots. Eigenvalues and the percentage of variance explained by each princi…
ID	Order	Family	Specie		Morphospace Coordinates by Specimen from Astragalar Measurements					Morphospace Coordinates by Specimen Based on Functional Indices
1	†Notoungulata	Mesotheriidae	Caraguatypotherium munozi†
2	†Notoungulata	Mesotheriidae	Trachytherus spegazzinianus†
3	Artiodactyla	Cervidae	Pudu puda
4	Artiodactyla	Bovidae	Bos taurus
5	Artiodactyla	Bovidae	Capra aegagrus hircus
6	Artiodactyla	Suidae	Sus scrofa domestica
7	Artiodactyla	Cervidae	Odocoileus virginianus
8	Artiodactyla	Suidae	Sus scrofa [jabalí]
9	Artiodactyla	Bovidae	Ovis aries
10	‎Carnivora	Canidae	Canis latrans
11	‎Carnivora	Felidae	Felis catus
12	‎Carnivora	Felidae	Lynx rufus
13	‎Carnivora	Mustelidae	Lontra canadensis
14	‎Carnivora	Felidae	Puma concolor
15	‎Carnivora	Canidae	Canis lupus familiaris
16	‎Carnivora	Canidae	Urocyon cinereoargenteus
17	Carnivora	Procyonidae	Potos flavus
18	Carnivora	Mustelidae	Taxidea taxus
19	Carnivora	Felidae	Felis silvestris
20	Dermoptera	Cynocephalidae	Cynocephalus volans
21	Didelphimorphia	Didelphidae	Didelphis marsupialis
22	Diprotodontia	Vombatidae	Vombatus ursinus
23	Diprotodontia	Macropodidae	Dendrolagus inustus		Table S2.1. Statistical summary of the Principal Component Analysis (PCA) for astragalar osteological measurements (lengths, angles, and articular areas).					Table S2.2. Statistical summary for the Principal Component Analysis (PCA) of functional indices of the astragalus.
24	Primates	Hominidae	Homo sapiens
25	Primates	Lorisidae	Loris tardigradus		Eigenvalues	Component 1	Component 2			Eigenvalues	Component 1	Component 2
26	Primates	Lemuridae	Eulemur fulvus		Variance	3.33	1.72			Variance	2.44	1.43
27	Primates	Galagidae	Galago moholi		% of variance	47.5	24.5			% of variance	48.9	28.5
28	Primates	Cebidae	Saimiri sciureus		Cumulative % of variance	47.5	72			Cumulative % of variance	48.9	77.4
29	Primates	Tarsiidae	Tarsius syrichta		Variables	Component 1	Component 2			Variables	Component 1	Component 2
30	Rodentia	Castoridae	Castor canadensis		LTL	-0.45	0.15			TDI	0.42	-0.05
31	Scandentia	Tupaiidae	Tupaia glis		MTL	-0.4	0.12			NFP	0.41	-0.06
32	Primates	Cercopithecidae	Papio cynocephalus		ANSL	-0.32	-0.42			TRAA	0.55	0.22
33	Primates	Hominidae	Homo sapiens		ATTA	0.55	0.25			NRAA	-0.36	0.61
34	Primates	Lorisidae	Nycticebus		ANAA	0.61	0.54			CRAA	0.68	0.72
35	Primates	Hominidae	Pan troglodytes		ATAA	0.68	0.33
36	Primates	Cebidae	Saimiri oerstedii		ACAA	-0.52	-0.61
37	Primates	Cheirogaleidae	Microcebus rufus
38	Primates	Hominidae	Pongo abelii
39	Primates	Hominidae	Gorilla beringei
40	Primates	Lemuridae	Varecia variegata
